# Supplementary material for: Discovery of the Environmental Factors Affecting Urban Dwellers’ Mental Health: A Data-Driven Approach
Source: Int J Environ Res Public Health. 2020 Nov 5;17(21):8167. doi: 10.3390/ijerph17218167 (PMC7672565; doi:10.3390/ijerph17218167)
Supplement: Supplementary file 1 [file ijerph-17-08167-s001.zip]

Archive with 1 entries (1 files):
- ijerph-918674-supplementary.docx
